# Supplementary material for: Identification of HSP47 Binding Site on Native Collagen and Its Implications for the Development of HSP47 Inhibitors
Source: Biomolecules. 2021 Jul 3;11(7):983. doi: 10.3390/biom11070983 (PMC8301893; doi:10.3390/biom11070983)
Supplement: Supplementary file 1 [file biomolecules-11-00983-s001.zip]

Archive with 1 entries (1 files):
- biomolecules-1274422-supplementary.pdf
